# Supplementary material for: Using a coupled dynamic factor – random forest analysis (DFRFA) to reveal drivers of spatiotemporal heterogeneity in the semi-arid regions of southern Africa
Source: PLoS One. 2018 Dec 14;13(12):e0208400. doi: 10.1371/journal.pone.0208400 (PMC6294365; doi:10.1371/journal.pone.0208400)
Supplement: S1 File — (ZIP) [file pone.0208400.s001.zip]

Archive with 22 entries (18 files):
- tau/
- tau/kendall_tau/
- tau/kendall_tau/tau.aux.xml
- tau/kendall_tau/tau.ovr
- tau/kendall_tau/TAU2.tfw
- tau/kendall_tau/TAU2.tif
- tau/kendall_tau/TAU2.tif.aux.xml
- tau/kendall_tau/TAU2.tif.ovr
- tau/kendall_tau/info/
- tau/kendall_tau/info/arc.dir
- tau/kendall_tau/info/arc0000.dat
- tau/kendall_tau/info/arc0000.nit
- tau/kendall_tau/info/arc0001.dat
- tau/kendall_tau/info/arc0001.nit
- tau/kendall_tau/tau/
- tau/kendall_tau/tau/dblbnd.adf
- tau/kendall_tau/tau/hdr.adf
- tau/kendall_tau/tau/metadata.xml
- tau/kendall_tau/tau/prj.adf
- tau/kendall_tau/tau/sta.adf
- tau/kendall_tau/tau/w001001.adf
- tau/kendall_tau/tau/w001001x.adf
