# Supplementary material for: Using a coupled dynamic factor – random forest analysis (DFRFA) to reveal drivers of spatiotemporal heterogeneity in the semi-arid regions of southern Africa
Source: PLoS One. 2018 Dec 14;13(12):e0208400. doi: 10.1371/journal.pone.0208400 (PMC6294365; doi:10.1371/journal.pone.0208400)
Supplement: S1 File — (ZIP) [file pone.0208400.s001.zip › tau/kendall_tau/tau.aux.xml]

<PAMDataset>
  <Metadata domain="Esri">
    <MDI key="PyramidResamplingType">NEAREST</MDI>
  </Metadata>
  <PAMRasterBand band="1">
    <NoDataValue le_hex_equiv="000000E0FFFFEFC7">-3.40282346638529E+038</NoDataValue>
  </PAMRasterBand>
</PAMDataset>
