# Supplementary material for: Using a coupled dynamic factor – random forest analysis (DFRFA) to reveal drivers of spatiotemporal heterogeneity in the semi-arid regions of southern Africa
Source: PLoS One. 2018 Dec 14;13(12):e0208400. doi: 10.1371/journal.pone.0208400 (PMC6294365; doi:10.1371/journal.pone.0208400)
Supplement: S1 File — (ZIP) [file pone.0208400.s001.zip › tau/kendall_tau/info/arc0000.dat]

../tau/dblbnd.adf                                                               
