# Supplementary material for: Using a coupled dynamic factor – random forest analysis (DFRFA) to reveal drivers of spatiotemporal heterogeneity in the semi-arid regions of southern Africa
Source: PLoS One. 2018 Dec 14;13(12):e0208400. doi: 10.1371/journal.pone.0208400 (PMC6294365; doi:10.1371/journal.pone.0208400)
Supplement: S1 File — (ZIP) [file pone.0208400.s001.zip › tau/kendall_tau/tau/metadata.xml]

<?xml version="1.0" encoding="UTF-8"?>
<metadata xml:lang="en"><Esri><CreaDate>20140129</CreaDate><CreaTime>13251700</CreaTime><ArcGISFormat>1.0</ArcGISFormat><ArcGISstyle>North American Profile of ISO19115 2003</ArcGISstyle><SyncOnce>TRUE</SyncOnce><DataProperties><lineage><Process ToolSource="c:\program files (x86)\arcgis\desktop10.1\ArcToolbox\Toolboxes\Data Management Tools.tbx\DefineProjection" Date="20130322" Time="214126">DefineProjection D:\project\nasa_project\dfa_paper\results\tau PROJCS['Africa_Albers_Equal_Area_Conic',GEOGCS['GCS_WGS_1984',DATUM['D_WGS_1984',SPHEROID['WGS_1984',6378137.0,298.257223563]],PRIMEM['Greenwich',0.0],UNIT['Degree',0.0174532925199433]],PROJECTION['Albers'],PARAMETER['False_Easting',0.0],PARAMETER['False_Northing',0.0],PARAMETER['Central_Meridian',25.0],PARAMETER['Standard_Parallel_1',20.0],PARAMETER['Standard_Parallel_2',-23.0],PARAMETER['Latitude_Of_Origin',0.0],UNIT['Meter',1.0]]</Process></lineage><itemProps><itemLocation><linkage Sync="TRUE">file://\\LIKAI-THINK\D$\project\nasa_project\dfa_paper\kendall_tau\tau</linkage><protocol Sync="TRUE">Local Area Network</protocol></itemLocation></itemProps><copyHistory><copy source="D:\project\nasa_project\dfa_paper\results\tau" dest="\\LIKAI-THINK\D$\project\nasa_project\dfa_paper\kendall_tau\tau" date="20140129" time="13251700"></copy></copyHistory></DataProperties></Esri></metadata>
