# Supplementary material for: Using a coupled dynamic factor – random forest analysis (DFRFA) to reveal drivers of spatiotemporal heterogeneity in the semi-arid regions of southern Africa
Source: PLoS One. 2018 Dec 14;13(12):e0208400. doi: 10.1371/journal.pone.0208400 (PMC6294365; doi:10.1371/journal.pone.0208400)
Supplement: S1 File — (ZIP) [file pone.0208400.s001.zip › tau/kendall_tau/tau/prj.adf]

Projection    ALBERS
Datum         WGS84
Spheroid      WGS84
Units         METERS
Zunits        NO
Xshift        0.0
Yshift        0.0
Parameters    
  20  0  0.0 /* 1st standard parallel
 -23  0  0.0 /* 2nd standard parallel
  25  0  0.0 /* central meridian
   0  0  0.0 /* latitude of projection's origin
0.0 /* false easting (meters)
0.0 /* false northing (meters)
